# Supplementary material for: Cause-specific telomere factors deregulation in hepatocellular carcinoma
Source: J Exp Clin Cancer Res. 2013 Sep 11;32(1):64. doi: 10.1186/1756-9966-32-64 (PMC3850108; doi:10.1186/1756-9966-32-64)
Supplement: Additional file 1: Table S1 — Distribution of telomeric gene expression among the 12 non-cirrhotic and the 28 cirrhotic samples. [file 1756-9966-32-64-S1.xls]

## Sheet: Feuil1
Supplementary table 1. Distribution of telomeric gene expression in normal and cirrhotic samples
	Normal (n = 12)	Cirrhotic (n = 28)	p
Shelterin
POT1	0.0021	0.0072	ns
PTOP	0.0094	0.0033	ns
RAP1	0.157	0.2814	ns
TIN2	0.0351	0.0479	ns
TRF1	0.5585	0.1679	ns
TRF2	0.0016	0.001	ns
Non Shelterin
HMRE11A	0.0187	0.0495	ns
HMRE11B	0.0359	0.0511	ns
Ku70	0.0955	0.1216	ns
Ku80	0.0408	0.0888	ns
NBS1	0.0266	0.0252	ns
RAD50	0.003	0.0068	ns
TANK1	0.0468	0.0616	ns
TANK2	0.0129	0.0103	ns
Pinx1	0.0131	0.0108	ns
