# Supplementary material for: Cause-specific telomere factors deregulation in hepatocellular carcinoma
Source: J Exp Clin Cancer Res. 2013 Sep 11;32(1):64. doi: 10.1186/1756-9966-32-64 (PMC3850108; doi:10.1186/1756-9966-32-64)
Supplement: Additional file 2: Table S2 — Distribution of telomeric gene expression among the 28 cirrhotic and the 40 tumor samples. [file 1756-9966-32-64-S2.xlsx]

## Sheet: Feuil1
Supplementary table 2. Distribution of telomeric gene expression in the 28 cirrhotic and the 40 tumor samples
	Cirrhotic (n = 28)	HCC (n = 40)	p
Shelterin
POT1	0.0072	0.0089	ns
PTOP	0.0033	0.0045	ns
RAP1	0.2814	0.2654	ns
TIN2	0.0479	0.0544	ns
TRF1	0.1679	0.2221	ns
TRF2	0.001	0.0013	ns
Non Shelterin
HMRE11A	0.0495	0.0527	ns
HMRE11B	0.0511	0.0482	ns
Ku70	0.1216	0.1538	ns
Ku80	0.0888	0.0958	ns
NBS1	0.0252	0.0287	ns
RAD50	0.0068	0.0074	ns
TANK1	0.0616	0.0594	ns
TANK2	0.0103	0.0167	ns
Pinx1	0.0108	0.0097	ns
