# Supplementary material for: Cause-specific telomere factors deregulation in hepatocellular carcinoma
Source: J Exp Clin Cancer Res. 2013 Sep 11;32(1):64. doi: 10.1186/1756-9966-32-64 (PMC3850108; doi:10.1186/1756-9966-32-64)
Supplement: Additional file 3: Table S3 — Distribution of telomeric gene expression among the 40 HCC and the 12 non-cirrhotic liver samples. [file 1756-9966-32-64-S3.xlsx]

## Sheet: Feuil1
Supplementary table 3. Cause-specific differences in telomeric gene expression between HCC and normal liver samples.
	Normal	HCC				p
	(n = 12)	HBV (n = 10)	HCV (n = 10)	Alcohol (n = 10)	Idiopahtic (n=10)	for HBV	for HCV	for Alcohol	for Idiopathic
Shelterin
POT1	0.0021	0	0.0203	0.006	0.0086	ns (0.083)	0.002	ns	0.009
PTOP	0.0094	0	0.0064	0.0071	0.0038	0.017	ns	ns	ns
RAP1	0.157	0	0.5059	0.2538	0.2694	0.017	0.007	ns	ns (0.069)
TIN2	0.351	0.0033	0.0581	0.0876	0.0572	0.001	ns	0.001	ns (0.059)
TRF1	0.5585	0.0209	0.16257	0.2886	0.2746	<10-4	ns	ns (0.058)	ns
TRF2	0.0016	0	0.00145	0.0012	0.0016	0.01	ns	ns	ns
Non Shelterin
HMRE11A	0.0187	0	0.0811	0.0536	0.0662	ns	0.016	0.028	0.004
HMRE11B	0.0359	0	0.0508	0.085	0.0468	0.002	ns	ns (0.058)	ns
Ku70	0.0955	0.0024	0.2418	0.1645	0.1798	<10-4	0.02	0.018	0.006
Ku80	0.0408	0.0015	0.1494	0.0853	0.1283	0.01	0.012	0.012	0.003
NBS1	0.0266	0.0024	0.0317	0.0501	0.0253	0.007	ns	ns	ns
RAD50	0.003	0	0.0118	0.0101	0.0065	ns	0.012	0.034	0.05
TANK1	0.0468	0	0.0761	0.0869	0.0629	<10-4	ns	0.003	ns
TANK2	0.0129	0.0006	0.0255	0.0171	0.0204	ns (0.056)	ns	ns	0.036
Pinx1	0.0131	0.0049	0.0107	0.0165	0.0062	ns	ns	ns	ns

## Sheet: Feuil2
Supplementary table 2. Cause-specific differences in telomeric gene expression between HCC and normal liver samples.
										Ratio -tout					Ratio-significatif
	Normal	HCC				p				hbv	hcv	oh	idio		hbv	hcv	oh	idio
	(n = 12)	HBV (n = 10)	HCV (n = 10)	Alcohol (n = 10)	Idiopahtic (n=10)	for HBV	for HCV	for Alcohol	for Idiopathic
Shelterin
POT1	0.0021	0	0.0203	0.006	0.0086	ns (0.083)	0.002	ns	0.009	0	9.66667	2.85714	4.09524
PTOP	0.0094	0	0.0064	0.0071	0.0038	0.017	ns	ns	ns	0	0.680851	0.755319	0.404255
RAP1	0.157	0	0.5059	0.2538	0.2694	0.017	0.007	ns	ns (0.069)	0	3.22229	1.61656	1.71592
TIN2	0.351	0.0033	0.0581	0.0876	0.0572	0.001	ns	0.001	ns (0.059)	0.00940171	0.165527	0.249573	0.162963
TRF1	0.5585	0.0209	0.16257	0.2886	0.2746	<10-4	ns	ns (0.058)	ns	0.0374217	0.291083	0.516741	0.491674
TRF2	0.0016	0	0.00145	0.0012	0.0016	0.01	ns	ns	ns	0	0.90625	0.75	1
Non Shelterin
HMRE11A	0.0187	0	0.0811	0.0536	0.0662	ns	0.016	0.028	0.004	0	4.3369	2.86631	3.54011
HMRE11B	0.0359	0	0.0508	0.085	0.0468	0.002	ns	ns (0.058)	ns	0	1.41504	2.36769	1.30362
Ku70	0.0955	0.0024	0.2418	0.1645	0.1798	<10-4	0.02	0.018	0.006	0.0251309	2.53194	1.72251	1.88272
Ku80	0.0408	0.0015	0.1494	0.0853	0.1283	0.01	0.012	0.012	0.003	0.0367647	3.66176	2.09069	3.14461
NBS1	0.0266	0.0024	0.0317	0.0501	0.0253	0.007	ns	ns	ns	0.0902256	1.19173	1.88346	0.951128
RAD50	0.003	0	0.0118	0.0101	0.0065	ns	0.012	0.034	0.05	0	3.93333	3.36667	2.16667
TANK1	0.0468	0	0.0761	0.0869	0.0629	<10-4	ns	0.003	ns	0	1.62607	1.85684	1.34402
TANK2	0.0129	0.0006	0.0255	0.0171	0.0204	ns (0.056)	ns	ns	0.036	0.0465116	1.97674	1.32558	1.5814
Pinx1	0.0131	0.0049	0.0107	0.0165	0.0062	ns	ns	ns	ns	0.374046	0.816794	1.25954	0.473282
				HBV vs	n identiques	percent identity	HCV vs	n identiques	percent identity	OH vs	n identiques	percent identity	idio vs	n identiques	percent identity
				HCV	1	6.66667	HBV	1	6.66667	HBV	2	13.3333	HBV	1	6.66667
				OH	2	13.3333	OH	10	66.6667	HCV	10	66.6667	HCV	12	80
				Idio	1	6.66667	Idio	12	80	Idio	10	66.6667	OH	10	66.6667
