# Supplementary material for: Cause-specific telomere factors deregulation in hepatocellular carcinoma
Source: J Exp Clin Cancer Res. 2013 Sep 11;32(1):64. doi: 10.1186/1756-9966-32-64 (PMC3850108; doi:10.1186/1756-9966-32-64)
Supplement: Additional file 4: Table S4 — Cause-specific distribution of telomere genes expression among the 28 cirrhotic liver samples. [file 1756-9966-32-64-S4.xlsx]

## Sheet: Feuil1
Supplementary table 4. Causes-specific distribution of telomere genes expression among the 28 cirrhotic liver samples.
	Causes of Cirrhosis/fibrosis			p
	HBV (n = 8)	HCV (n = 9)	Alcohol (n = 10)	Kruskall-Wallis	HBV vs HCV	HBV vs Alcohol	HCV vs Alcohol
Shelterin
POT1	0	0.0125	0.009	0.004	0.015	0.001	ns
PTOP	0	0.0037	0.0055	0.015	0.015	0.016	ns
RAP1	0.0016	0.421	0.4091	<10-4	<10-4	<10-4	ns
TIN2	0.0018	0.051	0.0804	<10-4	<10-4	<10-4	0.034
TRF1	0.0117	0.2271	0.2488	<10-4	<10-4	<10-4	ns
TRF2	0	0.0016	0.0012	0.001	0.002	<10-4	ns
Non Shelterin
HMRE11A	0.0006	0.0627	0.0764	0.002	0.015	0.01	ns
HMRE11B	0.0008	0.0492	0.0886	<10-4	0.002	<10-4	0.009
Ku70	0.0045	0.1704	0.1825	<10-4	<10-4	<10-4	ns
Ku80	0.0033	0.1209	0.1316	0.001	0.005	<10-4	ns
NBS1	0.0002	0.0304	0.0403	<10-4	<10-4	<10-4	ns
RAD50	0.0002	0.0091	0.0108	0.002	0.003	0.001	ns
TANK1	0.0005	0.0788	0.0945	<10-4	<10-4	<10-4	ns
TANK2	0	0.0188	0.0127	0.001	0.002	0.001	ns
Pinx1	0.0001	0.0083	0.0219	<10-4	<10-4	<10-4	ns
