# Supplementary material for: Cause-specific telomere factors deregulation in hepatocellular carcinoma
Source: J Exp Clin Cancer Res. 2013 Sep 11;32(1):64. doi: 10.1186/1756-9966-32-64 (PMC3850108; doi:10.1186/1756-9966-32-64)
Supplement: Additional file 5: Table S5 — Cause-specific distribution of telomere genes expression among the 40 HCC samples. [file 1756-9966-32-64-S5.xlsx]

## Sheet: Feuil1
Supplementary table 5. Cause-specific distribution of telomere genes expression in the 40 HCC samples.
	Causes of HCC				p
	HBV (n = 10)	HCV (n = 10)	Alcohol (n = 10)	Idiopathic (n = 10)	Kruskall-Wallis	HBV vs HCV	HBV vs Alcohol	HBV vs Idiopathic	HCV vs Alcohol	HCV vs idiopatghic	Alcohol vs Idiopatghic
Shelterin
POT1	0	0.0203	0.006	0.0086	0.002	0.002	0.023	0.001	0.0027	ns	ns
PTOP	0	0.0064	0.0071	0.0038	0.005	0.002	0.008	0.001	ns	ns	ns
RAP1	0	0.5059	0.2538	0.2694	0.001	0.002	0.001	<10-4	0.0027	0.006	ns
TIN2	0.0033	0.0581	0.0876	0.0572	0.001	0.009	<10-4	<10-4	ns	ns	ns
TRF1	0.0209	0.16257	0.2886	0.2746	0.003	0.004	<10-4	0.001	ns	ns	ns
TRF2	0	0.00145	0.0012	0.0016
Non Shelterin
HMRE11A	0	0.0811	0.0536	0.0662	0.002	0.002	0.001	<10-4	ns	ns	ns
HMRE11B	0	0.0508	0.085	0.0468	0.001	<10-4	0.001	<10-4	ns	ns	ns
Ku70	0.0024	0.2418	0.1645	0.1798	0.001	0.001	<10-4	<10-4	ns	ns	ns
Ku80	0.0015	0.1494	0.0853	0.1283	0.001	0.004	<10-4	<10-4	ns	ns	ns
NBS1	0.0024	0.0317	0.0501	0.0253	0.001	0.001	<10-4	<10-4	ns	ns	0.035
RAD50	0	0.0118	0.0101	0.0065	0.002	0.002	0.001	0.001	ns	ns	ns
TANK1	0	0.0761	0.0869	0.0629	0.001	0.002	<10-4	<10-4	ns	ns	ns
TANK2	0.0006	0.0255	0.0171	0.0204	0.003	0.004	0.002	<10-4	ns	ns	ns
Pinx1	0.0049	0.0107	0.0165	0.0062	ns	ns	0.031	ns	ns	ns	0.028
